# Supplementary material for: Integrative analysis of the pharmaceutical active ingredient and transcriptome of the aerial parts of Glycyrrhiza uralensis under salt stress reveals liquiritin accumulation via ABA-mediated signaling
Source: Mol Genet Genomics. 2022 Feb 20;297(2):333–43. doi: 10.1007/s00438-021-01847-1 (PMC8858602; doi:10.1007/s00438-021-01847-1)
Supplement: Supplementary file 2 — Supplementary file2 (XLSX 37 KB) [file 438_2021_1847_MOESM2_ESM.xlsx]

## Sheet: Supplementary Table S1
Supplementary Table S1. MRM parameters of the quantitative compounds.
compounds	tR(min)	Relative molecular weight	Ionization mode	MS(m/z)	MS2(m/z)	Cone voltage /V	Collision energy /eV
Gibberellin A3	0.92	346.3	ESI-	344.9	134.9*	2	18
					201	2	24
Licochalcone A	3.04	338.3	ESI-	336.9	119.9*	2	26
					305	2	22
Glabridin	3.23	324.3	ESI-	322.9	134.9*	2	18
					201	2	24
Abscisic acid	2	264	ESI-	263.2	153.0*	22	12
					204	22	18
Brassinolide	2.9	480.6	ESI+	481.1	445.2*	4	12
					95	4	28
Isoliquiritigenin	2.48	256.2	ESI+	256.9	136.8*	2	24
					146.9	2	18
Zeatin	0.54	219.2	ESI+	219.9	135.9.*	46	16
					147.9	46	16
Jasmonic acid	2.36	210	ESI-	209.1	59.0*	2	14
Glycyrrhetinic acid	3.8	470.7	ESI-	469.1	355.0*	100	44
					409.1	100	46
Liquiritin	0.84	418.3	ESI-	416.9	254.9*	52	20
					134.9	52	30
Indole-3-acetic acid	1.8	138	ESI+	176.1	129.9	4	34
Glycyrrhizic acid	2.45	822.9	ESI-	821.1	350.8*	62	42
					112.9	62	56
* denotes quantitative ions

## Sheet: Supplementary Table S2
Supplementary Table S2. Linear regression equation for the 12 detected compounds.
Compound name	linear equation	R2	Linear range(ng·mL-1)
Gibberellin A3	Y=286.38X -220.19	0.995	1.0～100
Licochalcone A	Y= 539.90X -241.33	0.9992	0.9～100
Glabridin	Y=758.19X+646.01	0.9982	5.2～100
Abscisic acid	Y=103.72X-99.05	0.9956	1.2～100
Brassinolide	Y=239.97X-235.64	0.9951	5.9～100
Isoliquiritigenin	Y=10490.7X-2826.18	0.9987	1.2～1004
Zeatin	Y=19407.1X-7648.03	0.9983	1.2～100
Jasmonic acid	Y=82.16X -323.94	0.9947	10.5～100
Glycyrrhetinic acid	Y=209.48X -205.57	0.9945	1.2～100
Liquiritin	Y=1128.98X-794.88	0.999	1.0～100
Indoleacetic acid	Y=156.13X-229.93	0.9959	5.0～100
Glycyrrhizic acid	Y=267.33X-141.83	0.9969	1.0～100

## Sheet: Supplementary Table S3
Supplementary Table S3. Primers used for qRT-PCR in this study.
Objective	Gene	Gene ID	Forward primer	Reverse primer	Pathway
Gene expression analysis	CHS	Glyur000051s00003428	GCACCTCGTGTTCTGTACCA	TTTGCTATGCGAAGGACGGT	Glycyrrhizic acid biosynthesis pathway
		Glyur000424s00026892	TCTCGGAACAAACGACGAGG	TTCCAACTCGCCAAGCTTCT
		Glyur000424s00026890	AAAGATCACGCACCTCGTGT	GCGATGTCCTTTGCTATGCG
	Ⅱ-CHI	Glyur005711s00045445	CTTCGAAGAGCTGCGTGACA	TGGGCCACACTGTTCTCAAT
	SQS2	Glyur000017s00002413	CGCCTTCGTTATTCAGCAGC	TCGTGCCACATGAAAAGTGC	Liquiritin biosynthesis pathway
	β- AS	Glyur001733s00027628	GCCGCTCGTCTCCATTTCTA	TGCGGATAGGTGATGTGCAG
	PP2C	Glyur000313s00016927	CGTTTACGACGGTCACGGAT	GGTTTGGTTGGTTTGGCTCC	ABA signal transduction pathway
		Glyur001361s00032682	TCAGGTTGTTGGAGCTGACC	GCAGCAGATTGAGAGGATGGA
	SNRK2	Glyur000006s00001668	GAATATGCAATGCAGGGCGG	ATCTTCAAACGGGGAGCTGG
		Glyur000099s00014961	TGCAATGCTGGTAGATTCGGT	TCACCCCACAAGACCAAACA
		Glyur002238s00033932	GCAGTGCGGGTAGATTCAGT	GTGGTGCTGAGCTTCCATCT
	ABF	Glyur000133s00010380	CTCAGAGACAGCCAACGCTT	GCACTGTTATTCCCAGCACG
Validation of RNA-seq data by qRT-PCR	SQS2	Glyur000017s00002413	CGCCTTCGTTATTCAGCAGC	TCGTGCCACATGAAAAGTGC	Glycyrrhizic acid biosynthesis pathway
	PAL	Glyur000327s00026461	GCTTGAAGAGCGGTAGTGGT	CTGAGCAATCGTGAGGCTCT	Liquiritin biosynthesis pathway
	Ⅱ-CHI	Glyur005711s00045445	CTTCGAAGAGCTGCGTGACA	TGGGCCACACTGTTCTCAAT
	CHS	Glyur000424s00026890	GCACCTCGTGTTCTGTACCA	TTTGCTATGCGAAGGACGGT
		Glyur000051s00003428	TAGTGAGCACAAGACCGAGC	GCCTAGCGTCCAAAGAAGGT
	DXR	Glyur000841s00026261	TGCAGCTGGTTCAAACGTTAC	GTTCCACATCAGCCAAAGCC	ABA biosynthesis pathway
	NCED	Glyur000426s00022723	GTGTCCAAATCGCCGGAAAC	GGATACCGGCTCGTACAGTG
	SNRK2	Glyur002238s00033932	GCAGTGCGGGTAGATTCAGT	GTGGTGCTGAGCTTCCATCT	ABA signal transduction pathway
Reference gene	Lectin	Glyur000100s00008376	CAGACAAATCGCTCCACCAAC	GACTCAACACGGGGAACCTCA

## Sheet: Supplementary Table S4
Supplementary Table S4. Statistics analysis of the RNA-seq data.
Sample ID	Raw reads	Raw bases	Clean reads	Clean bases	Q20(%)	Q30(%)	Total reads	Total mapped	Total mapped(%)	Uniquely mapped	Uniquely mapped(%)
0h-1	45676828	6897201028	45299606	6722050043	98.99	96.44	45299606	41374638	0.9134	40237665	0.8883
0h-2	49034194	7404163294	48642938	7221446434	99	96.43	48642938	44414643	0.9131	43166459	0.8874
0h-3	47458484	7166231084	47019160	6969651555	98.84	96	47019160	42641209	0.9069	41439443	0.8813
2h-1	57346284	8659288884	56676634	8277791904	98.39	94.94	56676634	52617350	0.9284	51012256	0.9001
2h-2	49440130	7465459630	48765968	7110917036	98.2	94.58	48765968	44687336	0.9164	43425262	0.8905
2h-3	48586078	7336497778	47944594	6960457304	98.33	94.85	47944594	44001418	0.9178	42771772	0.8921
6h-1	52957526	7996586426	52353042	7632566971	98.33	94.8	52353042	47627457	0.9097	46259326	0.8836
6h-2	45945628	6937789828	44229416	6179702542	98.19	94.58	44229416	38072558	0.8608	36832077	0.8328
6h-3	62993552	9512026352	62225336	9108558618	98.19	94.47	62225336	57554711	0.9249	55971311	0.8995
12h-1	43467816	6563640216	42905448	6276402077	98.34	94.85	42905448	39429711	0.919	38233889	0.8911
12h-2	54645714	8251502814	54008926	7809898898	98.36	94.92	54008926	49900446	0.9239	48351980	0.8953
12h-3	47839816	7223812216	47199692	6897756778	98.24	94.6	47199692	43517229	0.922	42156892	0.8932

## Sheet: Supplementary Table S5
Supplementary Table S5. KEGG functional enrichment analysis of the DEGs in the model Profile 1.
Gene number	Pathway id	Description	P value	P-adjust value	First Category	Second Category
13	map00360	Phenylalanine metabolism	2.8074e-08	2.83547e-06	Metabolism	Amino acid metabolism
24	map04141	Protein processing in endoplasmic reticulum	5.717e-08	5.77417e-06	Genetic Information Processing	Folding, sorting and degradation
20	map00940	Phenylpropanoid biosynthesis	8.89808e-06	0.000898706	Metabolism	Biosynthesis of other secondary metabolites
9	map00941	Flavonoid biosynthesis	9.25323e-05	0.00934577	Metabolism	Biosynthesis of other secondary metabolites
6	map00945	Stilbenoid, diarylheptanoid and gingerol biosynthesis	0.000463244	0.0467877	Metabolism	Biosynthesis of other secondary metabolites
8	map00130	Ubiquinone and other terpenoid-quinone biosynthesis	0.000835842	0.0844201	Metabolism	Metabolism of cofactors and vitamins
3	map00944	Flavone and flavonol biosynthesis	0.00239618	0.242014	Metabolism	Biosynthesis of other secondary metabolites
3	map00261	Monobactam biosynthesis	0.00306136	0.309197	Metabolism	Biosynthesis of other secondary metabolites
12	map00500	Starch and sucrose metabolism	0.00555422	0.560976	Metabolism	Carbohydrate metabolism
3	map00450	Selenocompound metabolism	0.0141105	1	Metabolism	Metabolism of other amino acids
4	map00640	Propanoate metabolism	0.0164492	1	Metabolism	Carbohydrate metabolism
5	map00280	Valine, leucine and isoleucine degradation	0.0169159	1	Metabolism	Amino acid metabolism
4	map00906	Carotenoid biosynthesis	0.0312176	1	Metabolism	Metabolism of terpenoids and polyketides
3	map00670	One carbon pool by folate	0.0353168	1	Metabolism	Metabolism of cofactors and vitamins
1	map00965	Betalain biosynthesis	0.0463216	1	Metabolism	Biosynthesis of other secondary metabolites
8	map00010	Glycolysis / Gluconeogenesis	0.0716203	1	Metabolism	Carbohydrate metabolism
7	map03018	RNA degradation	0.078413	1	Genetic Information Processing	Folding, sorting and degradation
3	map00904	Diterpenoid biosynthesis	0.0792127	1	Metabolism	Metabolism of terpenoids and polyketides
5	map00260	Glycine, serine and threonine metabolism	0.0802427	1	Metabolism	Amino acid metabolism
5	map00710	Carbon fixation in photosynthetic organisms	0.0857654	1	Metabolism	Energy metabolism
8	map00520	Amino sugar and nucleotide sugar metabolism	0.0944858	1	Metabolism	Carbohydrate metabolism
5	map04217	Necroptosis	0.10349	1	Cellular Processes	Cell growth and death
2	map00905	Brassinosteroid biosynthesis	0.115496	1	Metabolism	Metabolism of terpenoids and polyketides
1	map00785	Lipoic acid metabolism	0.132646	1	Metabolism	Metabolism of cofactors and vitamins
4	map00900	Terpenoid backbone biosynthesis	0.142913	1	Metabolism	Metabolism of terpenoids and polyketides
4	map00051	Fructose and mannose metabolism	0.147225	1	Metabolism	Carbohydrate metabolism
4	map00630	Glyoxylate and dicarboxylate metabolism	0.151587	1	Metabolism	Carbohydrate metabolism
3	map02010	ABC transporters	0.171657	1	Environmental Information Processing	Membrane transport
2	map00960	Tropane, piperidine and pyridine alkaloid biosynthesis	0.172126	1	Metabolism	Biosynthesis of other secondary metabolites
2	map00950	Isoquinoline alkaloid biosynthesis	0.180558	1	Metabolism	Biosynthesis of other secondary metabolites
2	map00920	Sulfur metabolism	0.18905	1	Metabolism	Energy metabolism
1	map00072	Synthesis and degradation of ketone bodies	0.192237	1	Metabolism	Lipid metabolism
2	map00730	Thiamine metabolism	0.206186	1	Metabolism	Metabolism of cofactors and vitamins
3	map00410	beta-Alanine metabolism	0.207318	1	Metabolism	Metabolism of other amino acids
5	map00270	Cysteine and methionine metabolism	0.210385	1	Metabolism	Amino acid metabolism
4	map00052	Galactose metabolism	0.217209	1	Metabolism	Carbohydrate metabolism
8	map03040	Spliceosome	0.249586	1	Genetic Information Processing	Transcription
3	map00030	Pentose phosphate pathway	0.2634	1	Metabolism	Carbohydrate metabolism
3	map00460	Cyanoamino acid metabolism	0.2634	1	Metabolism	Metabolism of other amino acids
1	map00300	Lysine biosynthesis	0.299453	1	Metabolism	Amino acid metabolism
2	map00910	Nitrogen metabolism	0.319324	1	Metabolism	Energy metabolism
4	map00620	Pyruvate metabolism	0.325976	1	Metabolism	Carbohydrate metabolism
3	map00562	Inositol phosphate metabolism	0.353246	1	Metabolism	Carbohydrate metabolism
2	map00860	Porphyrin and chlorophyll metabolism	0.353689	1	Metabolism	Metabolism of cofactors and vitamins
2	map00902	Monoterpenoid biosynthesis	0.353689	1	Metabolism	Metabolism of terpenoids and polyketides
1	map00750	Vitamin B6 metabolism	0.377877	1	Metabolism	Metabolism of cofactors and vitamins
1	map00909	Sesquiterpenoid and triterpenoid biosynthesis	0.377877	1	Metabolism	Metabolism of terpenoids and polyketides
2	map05163	Human cytomegalovirus infection	0.379063	1	Human Diseases	Infectious diseases: Viral
7	map00230	Purine metabolism	0.405062	1	Metabolism	Nucleotide metabolism
2	map00061	Fatty acid biosynthesis	0.420378	1	Metabolism	Lipid metabolism
2	map00020	Citrate cycle (TCA cycle)	0.428475	1	Metabolism	Carbohydrate metabolism
3	map03008	Ribosome biogenesis in eukaryotes	0.441752	1	Genetic Information Processing	Translation
1	map00290	Valine, leucine and isoleucine biosynthesis	0.447546	1	Metabolism	Amino acid metabolism
2	map00350	Tyrosine metabolism	0.4524	1	Metabolism	Amino acid metabolism
1	map00908	Zeatin biosynthesis	0.460517	1	Metabolism	Metabolism of terpenoids and polyketides
3	map04146	Peroxisome	0.466239	1	Cellular Processes	Transport and catabolism
3	map05225	Hepatocellular carcinoma	0.466239	1	Human Diseases	Cancers: Specific types
3	map04218	Cellular senescence	0.484291	1	Cellular Processes	Cell growth and death
1	map00740	Riboflavin metabolism	0.485556	1	Metabolism	Metabolism of cofactors and vitamins
1	map00650	Butanoate metabolism	0.497638	1	Metabolism	Carbohydrate metabolism
3	map00480	Glutathione metabolism	0.525228	1	Metabolism	Metabolism of other amino acids
2	map04712	Circadian rhythm - plant	0.549008	1	Organismal Systems	Environmental adaptation
1	map00590	Arachidonic acid metabolism	0.564413	1	Metabolism	Lipid metabolism
9	map04075	Plant hormone signal transduction	0.566539	1	Environmental Information Processing	Signal transduction
1	map01040	Biosynthesis of unsaturated fatty acids	0.594404	1	Metabolism	Lipid metabolism
1	map00790	Folate biosynthesis	0.622337	1	Metabolism	Metabolism of cofactors and vitamins
2	map04070	Phosphatidylinositol signaling system	0.644851	1	Environmental Information Processing	Signal transduction
1	map00100	Steroid biosynthesis	0.648352	1	Metabolism	Lipid metabolism
1	map00591	Linoleic acid metabolism	0.648352	1	Metabolism	Lipid metabolism
1	map00770	Pantothenate and CoA biosynthesis	0.67258	1	Metabolism	Metabolism of cofactors and vitamins
4	map04714	Thermogenesis	0.678213	1	Organismal Systems	Environmental adaptation
1	map00220	Arginine biosynthesis	0.695144	1	Metabolism	Amino acid metabolism
1	map00062	Fatty acid elongation	0.709319	1	Metabolism	Lipid metabolism
1	map00510	N-Glycan biosynthesis	0.716158	1	Metabolism	Glycan biosynthesis and metabolism
1	map00310	Lysine degradation	0.722837	1	Metabolism	Amino acid metabolism
1	map00380	Tryptophan metabolism	0.722837	1	Metabolism	Amino acid metabolism
6	map04144	Endocytosis	0.726815	1	Cellular Processes	Transport and catabolism
3	map04120	Ubiquitin mediated proteolysis	0.731919	1	Genetic Information Processing	Folding, sorting and degradation
1	map03060	Protein export	0.735728	1	Genetic Information Processing	Folding, sorting and degradation
4	map04016	MAPK signaling pathway - plant	0.745975	1	Environmental Information Processing	Signal transduction
5	map04626	Plant-pathogen interaction	0.748139	1	Organismal Systems	Environmental adaptation
1	map05167	Kaposi sarcoma-associated herpesvirus infection	0.759744	1	Human Diseases	Infectious diseases: Viral
1	map04130	SNARE interactions in vesicular transport	0.7654	1	Genetic Information Processing	Folding, sorting and degradation
1	map00400	Phenylalanine, tyrosine and tryptophan biosynthesis	0.801445	1	Metabolism	Amino acid metabolism
1	map00053	Ascorbate and aldarate metabolism	0.81069	1	Metabolism	Carbohydrate metabolism
1	map03050	Proteasome	0.81069	1	Genetic Information Processing	Folding, sorting and degradation
1	map00195	Photosynthesis	0.823759	1	Metabolism	Energy metabolism
1	map00330	Arginine and proline metabolism	0.882529	1	Metabolism	Amino acid metabolism
1	map00592	alpha-Linolenic acid metabolism	0.882529	1	Metabolism	Lipid metabolism
1	map04145	Phagosome	0.92716	1	Cellular Processes	Transport and catabolism
1	map00564	Glycerophospholipid metabolism	0.953774	1	Metabolism	Lipid metabolism
1	map03430	Mismatch repair	0.970684	1	Genetic Information Processing	Replication and repair
1	map03015	mRNA surveillance pathway	0.972057	1	Genetic Information Processing	Translation
1	map00190	Oxidative phosphorylation	0.975216	1	Metabolism	Energy metabolism
1	map05165	Human papillomavirus infection	0.977485	1	Human Diseases	Infectious diseases: Viral
1	map03030	DNA replication	0.979547	1	Genetic Information Processing	Replication and repair
1	map00040	Pentose and glucuronate interconversions	0.98142	1	Metabolism	Carbohydrate metabolism
1	map03440	Homologous recombination	0.982712	1	Genetic Information Processing	Replication and repair
1	map03420	Nucleotide excision repair	0.983523	1	Genetic Information Processing	Replication and repair
1	map03013	RNA transport	0.990057	1	Genetic Information Processing	Translation
2	map03010	Ribosome	0.998789	1	Genetic Information Processing	Translation

## Sheet: Supplementary Table S6
Supplementary Table S6. Expression level of the DGEs in the liquiritin synthesis pathway under different treatment time.
Model profile	Gene	Gene ID	Expression level (TPM)
			0h	2h	6h	12h
Orange model Profile 1	PAL	Glyur000106s00011717	24.3467	64.0267	40.3833	12.5833
		Glyur007164s00047115	13.0167	23.5933	12.3367	7.55
		Glyur000327s00026461	74.7067	227.037	82.6833	30.2433
		Glyur000163s00011138	15.9933	39.7433	20.6467	10.3667
		Glyur000163s00011136	13.1533	17.7	11.9267	8.68667
	4CL	Glyur000051s00003417	40.01	87.68	31.7733	14.8
		Glyur000098s00007989	4.59	13.3867	5.14333	2.74333
	C4H	Glyur001446s00035041	242.477	648.92	370.787	174.537
		Glyur001446s00035040	165.747	416.213	207.61	111.923
		Glyur001446s00035038	355.697	687.503	332.863	185.187
	CHS	Glyur000424s00026892	2.03333	15.7467	3.79667	0.183333
		Glyur000051s00003428	516.663	736.83	306.393	226.903
		Glyur000424s00026890	32.0667	70.29	18.11	1.26
	Ⅱ-CHI	Glyur005711s00045445	2.83	35.4433	22.09	22.14
Red model Profile 3	CHS	Glyur000336s00018105	239.453	226.053	150.47	82.3233
	Ⅰ-CHI	Glyur000959s00024504	102.61	89.58	54.6633	33.8

## Sheet: SupplementaryTable S7
Supplementary Table S7. Expression level of SQS2, SQLE, β-AS, CYP88D6, CYP72A154, and UGT73P12 in glycyrrhizic acid synthesis pathway under different treatment time
Gene name	Gene ID	Expression level (TPM)
		0h	2h	6h	12h
SQS2	Glyur000017s00002413	25.0733	87.6767	22.8767	11.0633
SQLE	Glyur000270s00013301	8.05333	35.1867	12.67	6.84333
β- AS	Glyur001733s00027628	0.596667	2.49333	1.18333	3.38333
CYP88D6	Glyur000561s00023443	0.036667	0.016667	0.01	0.13
	Glyur000572s00019034	0.14	0.376667	0.11	0.06
	Glyur000561s00023447	0	0	0	0
	Glyur000561s00023451	0	0.013333	0.046667	0.03
CYP72A154	Glyur001936s00032203	7.14	7.05333	12.5633	7.73333
	Glyur002597s00038051	0.12	0.356667	3.01333	0.18
	Glyur008614s00046591	0.113333	0.79	0.313333	1.47667
	Glyur000726s00027881	0.996667	2.15333	1.83333	5.95
	Glyur000890s00019071	7.19333	6.23333	13.7767	10.1
	Glyur000758s00019978	103.093	114.7	143.93	228.877
UGT73P12	Glyur000629s00020915	1.31	8.45667	2.14	4.94333

## Sheet: Supplementary Table S8
Supplementary Table S8. Expression level of the DGEs in theABA biosynthesis and ABA signal transduction pathway under different treatment time.
	Gene name	Gene ID	Expression level (TPM)
			0h	2h	6h	12h
ABA biosynthesis	DXS	Glyur000055s00004581	68.4033	44.71	52.7	39.9633
		Glyur001653s00028824	13.01	20.9167	13.24	16.4333
	DXR	Glyur000841s00026261	604.17	1474.86	624.11	592.613
	HDS	Glyur000066s00006230	129.363	428.35	255.037	140.777
	HDR	Glyur000065s00004264	357.703	796.843	488.727	230.38
	β-OHase/crtZ	Glyur002638s00042496	24.6633	138.813	46.8133	18.5067
	NCED	Glyur000426s00022723	16.04	43.0633	20.9567	7.06
ABA signal transduction	PP2C	Glyur000313s00016927	19.0367	57.4967	32.75	54.66
	SNRK2	Glyur000006s00001668	38.8433	75	47.8567	52.1867
		Glyur000099s00014961	11.4333	87.8333	14.3333	10.56
		Glyur002238s00033932	13.7833	104.09	38.21	49.7533
	ABF	Glyur000133s00010380	18.28	60.63	28.91	22.2033

## Sheet: SupplementaryTable S9
Supplementary Table S9. Key genes distributing in the pathways of ABA signal transduction, liquiritin biosynthesis, and glycyrrhizic acid biosynthesis in orange model Profile 1.
Pathway	Gene name	Gene ID	Expression level (TPM)
			0h	2h	6h	12h
ABA signal transduction pathway	PP2C	Glyur000313s00016927	19.0367	57.4967	32.75	54.66
		Glyur001361s00032682	30.4033	10.4367	48.8033	22.25
	SNRK2	Glyur000006s00001668	38.8433	75	47.8567	52.1867
		Glyur000099s00014961	11.4333	87.8333	14.3333	10.56
		Glyur002238s00033932	13.7833	104.09	38.21	49.7533
	ABF	Glyur000133s00010380	18.28	60.63	28.91	22.2033
Liquiritin biosynthesis pathway	CHS	Glyur000424s00026892	2.03333	15.7467	3.79667	0.183333
		Glyur000051s00003428	516.663	736.83	306.393	226.903
		Glyur000424s00026890	32.0667	70.29	18.11	1.26
	Ⅱ-CHI	Glyur005711s00045445	2.83	35.4433	22.09	22.14
Glycyrrhizic acid biosynthesis pathway	SQS2	Glyur000017s00002413	25.0733	87.6767	22.8767	11.0633
	β- AS	Glyur001733s00027628	0.596667	2.49333	1.18333	3.38333
